# Supplementary material for: Impact of Nontreatment Duration and Keratopathy on Major Adverse Cardiovascular Events in Fabry Disease: A Nationwide Cohort Study
Source: J Clin Med. 2024 Jan 15;13(2):479. doi: 10.3390/jcm13020479 (PMC10817061; doi:10.3390/jcm13020479)
Supplement: Supplementary file 1 [file jcm-13-00479-s001.zip]

Archive with 1 entries (1 files):
- jcm-2803641-supplementary.pdf
